# Supplementary material for: Lacking Immunotherapy Biomarkers for Biliary Tract Cancer: A Comprehensive Systematic Literature Review and Meta-Analysis
Source: Cells. 2023 Aug 19;12(16):2098. doi: 10.3390/cells12162098 (PMC10453268; doi:10.3390/cells12162098)
Supplement: Supplementary file 1 [file cells-12-02098-s001.zip]

Archive with 1 entries (1 files):
- cells-2506026-supplementary.pdf
